# Supplementary material for: Reducing the Environmental Impact of Growing-Finishing Pig Production Through Daily Feed Adjustment: A Comparative Life Cycle Assessment
Source: Animals (Basel). 2026 May 21;16(10):1562. doi: 10.3390/ani16101562 (PMC13203624; doi:10.3390/ani16101562)
Supplement: Supplementary file 1 [file animals-16-01562-s001.zip]

Archive with 1 entries (1 files):
- animals-4228482-supplementary.pdf
